# Supplementary material for: An In Vitro Study on the Application of Silver-Doped Platelet-Rich Plasma in the Prevention of Post-Implant-Associated Infections
Source: Int J Mol Sci. 2024 Apr 29;25(9):4842. doi: 10.3390/ijms25094842 (PMC11084394; doi:10.3390/ijms25094842)
Supplement: Supplementary file 1 [file ijms-25-04842-s001.zip]

Archive with 1 entries (1 files):
- ijms-2953906-supplementary.pdf
